# Supplementary material for: Gold nanoparticle-enhanced X-ray microtomography of the rodent reveals region-specific cerebrospinal fluid circulation in the brain
Source: Nat Commun. 2023 Jan 27;14:453. doi: 10.1038/s41467-023-36083-1 (PMC9883388; doi:10.1038/s41467-023-36083-1)
Supplement: Supplementary file 4 — Source Data [file 41467_2023_36083_MOESM4_ESM.xlsx]

## Sheet: Figure 1m
V	LDT	PAG	H	MO
0.0623	0.19942	0.19331	0.09901	0.1365
0.052	0.183	0.161	0.199	0.166
0.044	0.10972	0.133	0.17157	0.09847

## Sheet: Figure 1n
Ventral Horn	Dorsal horn
0.023	0
0.02	0.002756
0.019	0.00179

## Sheet: Figure 2c
Acb	cortex	DMH	H	hippo	GPi	Amyg	IP	SC	3	LL	Mo5	POR	LDT	LC	VCO	7	DMX	12n	Sp5	IO	DCN	AM	Lamina IX
2210	3240	2840	2970	3010	1830	2850	1468	3852	1600	6187	2750	3600	1950	2040	2492	4410	1950	2480	2217	4410	2958	2420	4970
2770	3950	2850	2150	2870	1740	2120	1644	4978	1770	3013	2390	3680	2500	1750	2242	4750	2390	3130	1682	4200	2139	2023	4230
1959.67	4574.53	2076.2	2890.47	3271.8	1469.27	2612.87	1776	5752	1796.13	3187	3361.07	3662.93	2207.27	2174.53	1992	3490.53	2361.07	1970	2009	2736.33	3064	2699	4873.47

## Sheet: Figure 3b
Control	PHH
0.2444	3.649
0.3322	4.211
0.5624	7.219

## Sheet: Figure 3c
Acb	cortex	DMH	H	hippo	Amyg	SC	LL	Mo5	POR	LDT	LC	VCO	7	12n	IO	AM	Lamina IX
816	403	1480	2740	2520	1660	2580	2580	1830	2100	2000	145	953	3020	1220.73	3780	1224	1660
1242.53	494	1193.73	1334.53	2735.47	1883.27	1985.47	1985.47	1929.47	2358.87	1606.4	676	589	3007.53	1118.2	2920	962	1883.27
816	1026	1700	1140	2650	1700	1760	1760	562	1700	625	439	513	1600	745	2330	654	1700

## Sheet: Figure 3h
Control	PHH
11	6
9	8
13	4

## Sheet: Figure 3i
Control	PHH
0.17331	0.15
0.1942	0.1565
0.183	0.166

## Sheet: Figure 4a
	15 nm AuNP			1.9 nm AuNP
1.294
1.499
1.736
2.01				0	0	0
2.328				4.2	0	3.4
2.696				12.5	3.9	13.4
3.122				25	15.6	23.6
3.615				25	27.2	25.5
4.187				20.8	27.4	19.3
4.849				8.3	17.6	10.4
5.615				4.2	7	3.7
6.503				0	1.3	0.7
7.531				0	0	0
8.721
10.1
11.7
13.54		0	0
15.69		0	0.4
18.17		1.5	2.8
21.04		6.3	8.2
24.36		12.8	14.1
28.21		17.3	17.3
32.67		18	17.1
37.84		15.6	14.4
43.82		11.8	10.7
50.75		7.8	7
58.77		4.6	4.1
68.06		2.4	2.2
78.82		1.1	1
91.28		0.5	0.4
105.7		0.2	0.2
122.4		0.1	0.1
141.8
164.2
190.1
220.2
255
295.3
342
396.1
458.7
631.2

## Sheet: Figure 4f
1.9 nm	15 nm
97.5752	5.08451
90.756	5.31072
98.7799	5.13002

## Sheet: Figure 4m
1.9 nm	15 nm
7979.37	125.906
4609.56	1629.7
5225.78	370.199

[truncated: 10 more sheets: Figure 4n, Figure 5c, Figure 5d, Figure 5i, Figure 5l, Supplementary Figure 1, Supplementary Figure 4i, Supplementary Figure 5, Supplementary Figure 10, Supplementary Figure 11]
